# Supplementary material for: The Underlying Changes in Serum Metabolic Profiles and Efficacy Prediction in Patients with Extensive Ulcerative Colitis Undergoing Fecal Microbiota Transplantation
Source: Nutrients. 2023 Jul 27;15(15):3340. doi: 10.3390/nu15153340 (PMC10421017; doi:10.3390/nu15153340)
Supplement: Supplementary file 1 [file nutrients-15-03340-s001.zip]

Archive with 1 entries (1 files):
- nutrients-2501825-supplementary.pdf
